# Supplementary material for: Deciphering the Genetic Inheritance of Tocopherols in Indian Mustard (Brassica juncea L. Czern and Coss)
Source: Plants (Basel). 2022 Jul 5;11(13):1779. doi: 10.3390/plants11131779 (PMC9269207; doi:10.3390/plants11131779)
Supplement: Supplementary file 1 [file plants-11-01779-s001.zip]

Archive with 2 entries (2 files):
- Meena et al 1648712_supplementary_figures_.pdf
- Supplementary Table S1.pdf
